# Supplementary material for: Demographic and Socioeconomic Disparities in Telemedicine Use Among Individuals With Type 2 Diabetes in Primary Care: Systematic Review and Meta-Analysis
Source: J Med Internet Res. 2025 Sep 9;27:e73113. doi: 10.2196/73113 (PMC12419803; doi:10.2196/73113)
Supplement: Multimedia Appendix 3 [file jmir-v27-e73113-s003.xlsx]

## Sheet: Study details (25)
Characteristics of included studies
No.	First author	Year	Title	Study setting (Country)	Study Setting (Primary/Community)	Data collection method	Study type	Data collection method	Analysis method	Sample size	Percentage of participants (female)	Type of technology	Type of telemedicine intervention
1	Gerda et al	2018	Developing a Shared Patient-Centered, Web-Based Medication Platform for Type 2 Diabetes Patients and Their Health Care Providers: Qualitative Study on User Requirements	Germany	Primary care	Semi-structured focus groups	Qualitative	Focus groups	Qualitative content analysis	25	0.28	Portal	Asynchronous
2	Higa et al	2021	Integrating family and friend support, information technology, and diabetes education in community-centric diabetes self-management	USA	Community care	Action research approach	Mixed methods	Audio-recorded interviews	Qualitative analysis	7	0.57	Video-conferencing	Synchronous
3	Jones et al	2011	Users' perspectives of the Chronic Disease Management System: A pilot study	Australia	Primary care	Semi-structured interviews	Qualitative	Semi-structured individual interview	Framework method	99	0	Portal	Asynchronous
4	Lie et al	2019	The influence of an eHealth intervention for adults with type 2 diabetes on the patientâ€“nurse relationship: a qualitative study	Norway	Primary care	Semi-structured interviews	Qualitative	Semi-structured individual interview	Qualitative content analysis	10	0.6	Portal	Asynchronous
5	Liu et al	2019	Identification of barriers, facilitators and system-based implementation strategies to increase teleophthalmology use for diabetic eye screening in a rural US primary care clinic: A qualitative study	USA	Primary care	Individual interviews	Qualitative	Standardised open-ended, individual interviews	Thematic analysis	20	0.45	Platform	Asynchronous
6	Mash et al	2023	Piloting of virtual group education for diabetes in Cape Town: An exploratory qualitative study	South Africa	Primary care	Focus group interviews	Qualitative	Focus groups	Simplified framework method	5	0.8	Video-conferencing	Synchronous
7	McGuire et al	2023	Redesigning Recruitment and Engagement Strategies for Virtual Culinary Medicine and Medical Nutrition Interventions in a Randomized Trial of Patients with Uncontrolled Type 2 Diabetes	USA	Primary care	Semi-structured interviews	Mixed methods	Semi-structured individual interview	Rapid thematic analysis	79	0.82	Video-conferencing	Synchronous
8	Ngassa et al	2022	Factors affecting the implementation of a complex health intervention to improve insulin management in primary care: A SWOT analysis	South Africa	Primary care	Focus group interviews & Semi-structured interviews	Qualitative	Semi-structured individual interview	SWOT analysis	13	Not available	Portal	Asynchronous
9	Pelayo et al	2023	Perspectives of Latinx Patients with Diabetes on Teleophthalmology, Artificial Intelligence-Based Image Interpretation, and Virtual Care: A Qualitative Study	USA	Primary care	Semi-structured interviews	Qualitative	Semi-structured individual interview	Inductive and deductive thematic analysis	20	0.6	Platform	Asynchronous
10	Ralston et al	2004	Patients' experience with a diabetes support programme based on an interactive electronic medical record: qualitative study	USA	Primary care	Semi-structured interviews	Qualitative	Semi-structured individual interview	Thematic analysis	9	0.33	Platform	Asynchronous
11	Wu et al	2010	Patients' experience of a telephone booster intervention to support weight management in Type 2 diabetes and its acceptability	England	Primary care	Semi-structured interviews	Qualitative	Semi-structured individual interview	Thematic framework approach	25	0.48	Telephone	Synchronous
12	Howard et al	2020	“I’m Not Feeling Like I’m Part of the Conversation” Patients’ Perspectives on Communicating in Clinical Video Telehealth Visits	USA	Primary care	Semi-structured interviews	Qualitative	Semi-structured individual interview	Thematic content analysis	27	0.04	Video-conferencing	Synchronous
13	Dale et al	2009	Telephone peer-delivered intervention for diabetes motivation and support: The telecare exploratory RCT	England	Primary care	Semi-structured interviews	Mixed methods	Semi-structured individual interview	Thematic framework approach	21	0.52	Telephone	Synchronous
14	Odnoletkova et al	2016	Patient and provider acceptance of telecoaching in type 2 diabetes: a mixed-method study embedded in a randomised clinical trial	Belgium	Primary care	Semi-structured interviews	Mixed methods	Semi-structured individual interview	Consensual analytic techniques	16	0.56	Telephone	Synchronous
15	Ramchandran et al	2020	Patient perceived value of teleophthalmology in an urban, low income US population with diabetes	USA	Primary care	Focus group interviews & Semi-structured interviews	Mixed methods	Semi-structured interviews and focus groups	Thematic analysis	23	0.522	Platform	Asynchronous
16	Signal et al	2020	A Mobile- and Web-Based Health Intervention Program for Diabetes and Prediabetes Self-Management (BetaMe/Melon): Process Evaluation Following a Randomized Controlled Trial	New Zealand	Primary care	Semi-structured interviews	Mixed methods	Semi-structured individual interview	Inductive thematic analysis	18	35-54= 20% 55-64= 35% 65-74= 45%	Portal	Asynchronous
17	Andrew et al	2005	Acceptability and Satisfaction With a Telecarer Approach to the Management of Type 2 Diabetes	England	Primary care	Semi-structured interviews	Mixed methods	Semi-structured individual interview	Thematic analysis	23	0.42	Telephone	Synchronous
18	Ashley et al	2013	Secure messaging and diabetes management: experiences and perspectives of patient portal users	USA	Primary care	Focus group interviews	Mixed methods	Focus groups	Thematic analysis	39	0.62	Portal	Asynchronous
19	Chandra et al	2013	Understanding Patient Portal Use: Implications for Medication Management	USA	Primary care	Focus group interviews	Mixed methods	Focus groups	Thematic analysis	75	0.67	Portal	Asynchronous
20	Shields et al	2023	Continuing the quality improvement of an electronic personal health record and interactive website for people with diabetes in Scotland (My Diabetes My Way)	UK	Primary and secondary care	Questionnaire	Mixed methods	Open-ended Surveys / Questionnaires	Thematic analysis	4713	0.37	Portal	Asynchronous
21	Conway et al	2019	User Experiences of an Electronic Personal Health Record for Diabetes	UK	Primary and secondary care	Questionnaire	Mixed methods	Open-ended Surveys / Questionnaires	Thematic analysis	614	0.37	Portal	Asynchronous
22	Nguyen et al	2022	Perceptions of a Teleophthalmology Screening Program for Diabetic Retinopathy in Adults With Type 1 and Type 2 Diabetes in Urban Primary Care Settings	Canada	Primary care	Semi-structured interviews	Qualitative	Semi-structured individual interview	Thematic analysis	7	Not available	Platform	Asynchronous
23	Tokuda et al	2016	The utilization of video-conference shared medical appointments in rural diabetes care	USA	Primary care	Questionnaire	Mixed methods	Focus groups	Thematic analysis	15	0	Video-conferencing	Synchronous
24	Trief et al	2008	Diabetes management assisted by telemedicine: patient perspectives	USA	Primary care	Semi-structured interviews	Qualitative	Semi-structured individual interview	Grounded theory approach	25	0.425	Portal	Asynchronous
25	Turner et al	2009	Implementation of telehealth support for patients with type 2 diabetes using insulin treatment An exploratory study	UK	Primary care	Informal observations, notes from patient and clinician contacts, and patient comments in questionnaires	Mixed methods	Semi-structured individual interview	informal review	23	0.2	Portal	Asynchronous
