# Supplementary material for: Demographic and Socioeconomic Disparities in Telemedicine Use Among Individuals With Type 2 Diabetes in Primary Care: Systematic Review and Meta-Analysis
Source: J Med Internet Res. 2025 Sep 9;27:e73113. doi: 10.2196/73113 (PMC12419803; doi:10.2196/73113)
Supplement: Multimedia Appendix 4 [file jmir-v27-e73113-s004.xlsx]

## Sheet: MMAT
Assessment of risk of bias
Qualitative strand	Bernhard et al, 2018	Higa et al, 2021	Jones et al, 2011	Lie et al, 2019	Liu et al, 2019	Mash et al, 2023	McGuire et al, 2023	Ngassa Piotie et al, 2022	Pelayo et al, 2023	Ralston et al, 2004	Wu et al, 2010	Gordon et al, 2020	Dale et al, 2009	Odnoletkova et al, 2016	Ramchandran et al, 2020	Signal et al, 2020	Long et al, 2005	Wade-Vuturo et al, 2013	Osborn et al, 2013	Shields et al, 2023	Conway et al, 2019	Nguyen et al, 2022	Tokuda et al, 2016	Trief et al, 2008	Turner et al, 2009
1.1. Is the qualitative approach appropriate to answer the research question?	Y	Y	Y	Y	Y	Y	Y	Y	Y	Y	Y	Y	Y	Y	Y	Y	Y	Y	Y	Y	Y	Y	Y	Y	Y
1.2. Are the qualitative data collection methods adequate to address the research question?	Y	Y	Y	Y	Y	Y	Y	Y	Y	Y	Y	Y	Y	Y	Y	Y	Y	Y	Y	Y	Y	Y	Y	Y	Can't tell			Qualitative studies
1.3. Are the findings adequately derived from the data?	Y	Y	Y	Y	Y	Y	Y	Y	Y	Y	Y	Y	Y	Y	Y	Y	Y	Y	Y	Y	Y	Y	Y	Y	Can't tell			Mixed methods studies
1.4. Is the interpretation of results sufficiently substantiated by data?	Y	Y	Y	Y	Y	Y	PY	Y	Y	Y	Y	Y	Y	Y	Y	Y	Y	Y	Y	Y	Y	Y	Y	Y	Can't tell
1.5. Is there coherence between qualitative data sources, collection, analysis and interpretation?	Y	Y	Y	Y	Y	Y	Y	Y	Y	Y	Y	Y	Y	Y	Y	Y	Y	Y	Y	Y	Y	Y	Y	Y	No
Quantitative strand (Non-Randomised Studies)
4.1. Is the sampling strategy relevant to address the research question?		Y					Y									Y	Y	Y	Y	Y	Y		Y		Y
4.2. Is the sample representative of the target population?		Can't tell					PY									Y	Y	Y	Y	Y	Can’t tell		Can’t tell		N
4.3. Are the measurements appropriate?		Y					Y									Y	Y	Y	Y	Y	Y		Y		Y
4.4. Is the risk of nonresponse bias low?		N					N									Can't tell	Y	Can’t tell	Can’t tell	Y	No		No		Can't tell
4.5. Is the statistical analysis appropriate to answer the research question?		Y					Y									Y	Y	Y	Y	Y	Y		Y		Can't tell
Quantitative Component (Randomised Controlled Trials)
2.1. Is randomization appropriately performed?													PY	Y	PY
2.2. Are the groups comparable at baseline?													Y	Y	PY
2.3. Are there complete outcome data?													PY	Y	Y
2.4. Are outcome assessors blinded to the intervention provided?													Can't tell	PY	PY
2.5 Did the participants adhere to the assigned intervention?													Y	Y	Y
Mixed methods
5.1. Is there an adequate rationale for using a mixed methods design to address the research question?		Y					Y						Y	Y	Y	Y	Y	Y	Y	Y	Y		Y		Y
5.2. Are the different components of the study effectively integrated to answer the research question?		Y					Y						Y	Y	Y	Y	Y	Y	Y	Y	Y		Y		Can't tell
5.3. Are the outputs of the integration of qualitative and quantitative components adequately interpreted?		Y					Y						Y	Y	Y	Y	Y	Y	Y	Y	Y		Y		N
5.4. Are divergences and inconsistencies between quantitative and qualitative results adequately addressed?		Can't tell					Y						Y	Y	Y	Y	Y	Y	Y	Y	Y		Y		N
5.5. Do the different components of the study adhere to the quality criteria of each tradition of the methods involved?		Y					Y						Y	Y	Y	Y	Y	Y	Y	Y	Y		Y		N
Criteria that met	5 / 5	12 / 15	5 / 5	5 / 5	5 / 5	5 / 5	12 / 15	5 / 5	5 / 5	5 / 5	5 / 5	5 / 5	12 / 15	15 / 15	12 / 15	14 / 15	15 / 15	14 / 15	14 / 15	15 / 15	13/ 15	5 / 5	13 / 15	5 / 5	;
